# Supplementary material for: Maximum-Likelihood Model Averaging To Profile Clustering of Site Types across Discrete Linear Sequences
Source: PLoS Comput Biol. 2009 Jun 26;5(6):e1000421. doi: 10.1371/journal.pcbi.1000421 (PMC2695770; doi:10.1371/journal.pcbi.1000421)
Supplement: Table S1 — Power to detect heterogeneous clusters, evaluating a range of percentages of variant sites within the cluster (q) (0.02 MB XLS) [file pcbi.1000421.s001.xls]

## Sheet: Table S1
Supporting Information
Maximum-likelihood model averaging to profile clustering of site types across discrete linear sequences
Zhang Zhang and Jeffrey P. Townsend* Department of Ecology and Evolutionary Biology, Yale University, New Haven, Connecticut 06520, United States of America *Corresponding author. Jeffrey.Townsend@Yale.edu
Table S1 Power to detect heterogeneous clusters, evaluating a range of percentages of variant sites within the cluster (q)
Number of substitutions	q	ECDF	HC				ECDF	HC
			AIC	AICc	BIC			AIC	AICc	BIC
		Hot Spots					Cold Spots
10	0.1	0	0	0	0		0	0.0005	0.0005	0
	0.2	0	0	0	0		0.0021	0.0021	0.0021	0.0019
	0.3	0	0	0	0		0.0035	0.0019	0.0019	0.0009
	0.4	0	0	0	0		0.0069	0.0035	0.0035	0.0004
	0.5	0	0.0002	0.0002	0		0.0065	0.0046	0.0046	0.0015
	0.6	0	0.0004	0.0004	0		0.0012	0.0056	0.0056	0.001
	0.7	0	0.0003	0.0003	0		0.0011	0.006	0.006	0.0011
	0.8	0	0.0005	0.0005	0		0.0007	0.0068	0.0068	0.0007
	0.9	0	0	0	0		0	0.0076	0.0076	0.0009
50	0.1	0	0.0001	0.0001	0		0.0017	0.0128	0.0128	0.0128
	0.2	0	0.0243	0.0243	0.0243		0.0086	0.036	0.036	0.036
	0.3	0.0089	0.0467	0.0467	0.0467		0.0184	0.0482	0.0482	0.0482
	0.4	0.0242	0.0778	0.0778	0.0778		0.0281	0.0664	0.0664	0.0664
	0.5	0.0389	0.1128	0.1128	0.1128		0.0374	0.0829	0.0829	0.0829
	0.6	0.0657	0.1325	0.1325	0.1325		0.0442	0.0908	0.0908	0.0908
	0.7	0.0882	0.1429	0.1429	0.1429		0.0471	0.0933	0.0933	0.0933
	0.8	0.1123	0.1582	0.1582	0.1582		0.028	0.0978	0.0978	0.0978
	0.9	0.1086	0.1475	0.1475	0.1475		0.0008	0.0495	0.0495	0.0326
100	0.1	0	0.1069	0.1069	0.1069		0.0023	0.0437	0.0437	0.0437
	0.2	0.0075	0.1745	0.1745	0.1745		0.0163	0.0887	0.0887	0.0887
	0.3	0.0165	0.1803	0.1803	0.1803		0.0336	0.1167	0.1167	0.1167
	0.4	0.0453	0.239	0.239	0.239		0.0542	0.1418	0.1418	0.1418
	0.5	0.0854	0.2932	0.2932	0.2932		0.0704	0.159	0.159	0.159
	0.6	0.1255	0.3114	0.3114	0.3114		0.0838	0.1857	0.1857	0.1857
	0.7	0.1754	0.3255	0.3255	0.3255		0.0703	0.2054	0.2054	0.2054
	0.8	0.2098	0.3448	0.3448	0.3448		0.0569	0.2267	0.2267	0.2267
	0.9	0.174	0.3347	0.3347	0.3347		0.0064	0.2253	0.2253	0.225
200	0.1	0.0001	0.4947	0.4947	0.4947		0.0052	0.1279	0.1279	0.1279
	0.2	0.0126	0.523	0.523	0.523		0.0246	0.196	0.196	0.196
	0.3	0.0379	0.4642	0.4642	0.4642		0.0485	0.2449	0.2449	0.2449
	0.4	0.0665	0.4921	0.4921	0.4921		0.0801	0.3004	0.3004	0.3004
	0.5	0.1115	0.4543	0.4543	0.4543		0.1167	0.3968	0.3968	0.3968
	0.6	0.1607	0.4974	0.4974	0.4974		0.1424	0.4257	0.4257	0.4257
	0.7	0.2225	0.4946	0.4946	0.4946		0.1441	0.5279	0.5279	0.5279
	0.8	0.2875	0.5037	0.5037	0.5037		0.0971	0.5114	0.5114	0.5114
	0.9	0.2828	0.51	0.51	0.51		0.0543	0.6891	0.6891	0.6891
Note: Each value was the average of 10000 replicate simulated sequences, with each sequence composed of 1000 sites. The ratio of variant rates within the cluster to outside of the cluster was set to r = 5:1 and r = 1:5, representing hot spots and cold spots, respectively.
